# Supplementary material for: Deletion or Inhibition of Astrocytic Transglutaminase 2 Promotes Functional Recovery after Spinal Cord Injury
Source: Cells. 2021 Oct 29;10(11):2942. doi: 10.3390/cells10112942 (PMC8616117; doi:10.3390/cells10112942)
Supplement: Supplementary file 1 [file cells-10-02942-s001.zip]

Archive with 1 entries (1 files):
- cells-1382972-supplementary.pdf
